# Supplementary material for: High Expression of Nuclear Factor 90 (NF90) Leads to Mitochondrial Degradation in Skeletal and Cardiac Muscles
Source: PLoS One. 2012 Aug 17;7(8):e43340. doi: 10.1371/journal.pone.0043340 (PMC3422296; doi:10.1371/journal.pone.0043340)
Supplement: Table S1 — A list of NF90-associated proteins. Molecular weights (MW), NCBI accession numbers (accession No.), cellular localizations and known functions in mammal of the proteins shown in figure 5A are indicated. The known functions in mammals were extracted from the NCBI database. (XLS) [file pone.0043340.s008.xls]

## Sheet: Sheet1
		Sakamoto_Table S1
MW	accession No.	Name	Cellular localization	Known function in mammal
450 kda	NM_001081640	PRKDC (DNA dependent protein kinase catalytic subunit)	nucleus	Non-ribosomal protein. Catalytic subunit of DNA-PK. Involvement in DNA repaire
220 kDa	NM_006445	PRP8 ( pre-mRNA processing factor 8 )	nucleus	Non-ribosomal protein. Function as a processing factor in U2 and U12 dependent pre-mRNA splicing step.
200 kDa	NM_014014	U5 snRNP200 , KIAA0788 ( small nuclear ribonucleoprotein 200 kDa)	nucleus	Non-ribosomal protein. This protein belongs to the DEXH-box family of putative RNA helicase. Involvement in catalyst for the ATP-dependent unwinding of U4/U6 RNA duplices.
150 kDa	NM_001357	DDX9 （DEAD (Asp-Glu-Ala-Asp) box protein 9）	nucleus	Non-ribosomal protein. This protein belongs to the DEXH-box family of putative RNA helicase. Involvement in catalyst for the ATP-dependent unwinding of double-stranded RNA and DNA-RNA complexes.
120 kDa	NM_004501	hnRNP U （Heterogenous nuclear ribonucleoprotein U）	nucleus	Non-ribosomal protein. Involvement in pre-mRNA processing and mRNA mebolism and transport.
113 kDa	NM_024662	NAT10 (N-acetyltransferase 10 )	nucleus	Non-ribosomal protein. Involvement in histone acetylation.
85 kDa	NM_004728	DDX21 （DEAD (Asp-Glu-Ala-Asp) box helicase 21）	nucleus	Non-ribosomal protein. This protein belongs to the DEAD-box family of putative RNA helicase. Involvement in ribosomal RNA biogenesis, RNA editing, RNA transport, and general transcription.
58 kda	NM_005520	hnRNP H1 （Heterogenous nuclear ribonucleoprotein H1）	nucleus	Non-ribosomal protein. Involvement in pre-mRNA processing and mRNA mebolism and transport.
48 kda	NM_000968	RPL4 （60S ribosomal protein L4 ）	cytoplasm	Ribosomal protein composed of of 60S ribosome.
45 kda	NM_004515	NF45	nucleus	Non-ribosomal protein. Form a complex with NF90. Involvement in miRNA biogenesis, mRNA stability and transcription.
39 kDa	NM_194247	hnRNP A3 （Heterogenous nuclear ribonucleoprotein A3）	nucleus	Non-ribosomal protein. A negative regulator of telomere length maintenance.
33 kDa	NM_001077442	hnRNP C （Heterogenous nuclear ribonucleoprotein C）	nucleus	Non-ribosomal protein. Involvement in pre-mRNA processing and mRNA mebolism and transport.
36 kDa	NM_031243	hnRNP A2/B1 （Heterogenous nuclear ribonucleoprotein A2/B1）	nucleus	Non-ribosomal protein. Involvement in pre-mRNA processing and mRNA mebolism and transport.
32 kDa	NM_199185	B23 Nucleophosmin	nucleus and cytoplasm	Non-ribosomal protein. A phosphoprotein. Involvement in several processes including regulation of the ARF/p53 pathway.
	NM_018321	BRIX (brix domain containing 2)	nucleus	Non-ribosomal protein. Involvement in the biogenesis of ribosomal subunits.
36 kDa	NM_031243	hnRNP A2/B1 （Heterogenous nuclear ribonucleoprotein A2/B1）	nucleus	Non-ribosomal protein. Involvement in pre-mRNA processing and mRNA mebolism and transport.
39 kDa	NM_002136	hnRNP A1 （Heterogenous nuclear ribonucleoprotein A1）	nucleus	Non-ribosomal protein. Involvement in pre-mRNA processing, mRNA mebolism and transport and miRNA biogenesis. It is one of the most abundant core proteins of hnRNP complexes.
33 kDa	NM_000970	RPL6 （60S ribosomal protein L6 ）	cytoplasm	Ribosomal protein composed of of 60S ribosome.
27 kDa	NM_005782	Tho4 , Aly （THO complex subunit 4）	nucleus	Non-ribosomal protein. Function as a molecular chaperone
30 kDa	NM_001006	RPS3a （40S ribosomal protein S3a ）	cytoplasm	Ribosomal protein composed of of 40S ribosome.
30 kda	NM_000972	RPL7 （60S ribosomal protein L7 ）	cytoplasm	Ribosomal protein composed of of 60S ribosome.
30 kDa	NM_001007	RPS4 （40S ribosomal protein S4 ）	cytoplasm	Ribosomal protein composed of of 40S ribosome.
25 kDa	NM_006013	RPL10 （60S ribosomal protein L10 ）	cytoplam	Ribosomal protein composed of of 60S ribosome.
24 kDa	NM_012423	RPL13a （60S ribosomal protein L13a ）	cytoplasm	Ribosomal protein composed of of 60S ribosome.
22kDa	NM_000985	RPL17 （60S ribosomal protein L17）	cytoplasm	Ribosomal protein composed of of 60S ribosome.
22 kDa	NM_000980	RPL18 （60S ribosomal protein L18）	cytoplasm	Ribosomal protein composed of of 60S ribosome.
23 kDa	NM_001015	RPS11 （40S ribosomal protein 11）	cytoplasm	Ribosomal protein composed of of 40S ribosome.
17 kDa	NM_000987	RPL26 （60S ribosomal protein L26）	cytoplasm	Ribosomal protein composed of of 60S ribosome.
16 kDa	NM_000988	RPL27 （60S ribosomal protein L27）	cytoplasm	Ribosomal protein composed of of 60S ribosome.
17 kDa	NM_001017	RPS13 （40S ribosomal protein 13）	cytoplasm	Ribosomal protein composed of of 40S ribosome.
17 kDa	NM_001018	RPS15 （40S ribosomal protein 15）	cytoplasm	Ribosomal protein composed of of 40S ribosome.
16 kDa	NM_001020	RPS16 （40S ribosomal protein 16）	cytoplasm	Ribosomal protein composed of of 40S ribosome.
18 kDa	NM_001029	RPS26 （40S ribosomal protein 26）	cytoplasm	Ribosomal protein composed of of 40S ribosome.
16.5 kDa	NM_005617	RPS14 （40S ribosomal protein 14）	cytoplasm	Ribosomal protein composed of of 40S ribosome.
18 kDa	NM_004175	snRNPD3 polypeptide ( small nuclear ribonucleoprotein polypeptide D3,18kDa)	nucleus	Non-ribosomal protein. Involvement in pre-mRNA splicing and small nuclear ribonucleoprotein biogenesis.
